# Supplementary material for: Deep-Learning-Based 3D Dose Distribution Prediction for VMAT Lung Cancer Treatment Using an Enhanced UNet3D Architecture with Composite Loss Functions
Source: Bioengineering (Basel). 2026 Apr 23;13(5):490. doi: 10.3390/bioengineering13050490 (PMC13203807; doi:10.3390/bioengineering13050490)
Supplement: Supplementary file 1 [file bioengineering-13-00490-s001.zip]

Archive with 1 entries (1 files):
- bioengineering-4201293-supplementary.pdf
